# Supplementary material for: Purification, Characterization, and Structural Studies of a Sulfatase from Pedobacter yulinensis
Source: Molecules. 2021 Dec 24;27(1):87. doi: 10.3390/molecules27010087 (PMC8746622; doi:10.3390/molecules27010087)
Supplement: Supplementary file 1 [file molecules-27-00087-s001.zip]

Archive with 1 entries (1 files):
- molecules-1511897-supplementary.pdf
